# Supplementary material for: AliFilter: a machine learning approach to alignment filtering
Source: Mol Biol Evol. 2026 Apr 10;43(4):msag097. doi: 10.1093/molbev/msag097 (PMC13108598; doi:10.1093/molbev/msag097)
Supplement: msag097_Supplementary_Data [file msag097_supplementary_data.zip]

Archive with 4 entries (4 files):
- alifilter.test_report.pdf
- alifilter.validation_report.pdf
- AliFilter_SI_FINAL_Clean_25Feb2026.pdf
- alignment.report.pdf
